# Supplementary material for: MALDI-TOF Mass Spectrometry Online Identification of Trichophyton indotineae Using the MSI-2 Application
Source: J Fungi (Basel). 2022 Oct 19;8(10):1103. doi: 10.3390/jof8101103 (PMC9604624; doi:10.3390/jof8101103)
Supplement: Supplementary file 1 [file jof-08-01103-s001.zip]

Archive with 1 entries (1 files):
- jof-1954252-supplementary.pdf
